# Supplementary material for: Illuminating the Plant Rhabdovirus Landscape through Metatranscriptomics Data
Source: Viruses. 2021 Jul 5;13(7):1304. doi: 10.3390/v13071304 (PMC8310260; doi:10.3390/v13071304)
Supplement: Supplementary file 1 [file viruses-13-01304-s001.zip]

Archive with 1 entries (1 files):
- viruses-1243763-supplementary.pdf
